# Supplementary material for: Immunological Characteristics of Hepatic Dendritic Cells in Patients and Mouse Model with Liver Echinococcus multilocularis Infection
Source: Trop Med Infect Dis. 2024 Apr 25;9(5):95. doi: 10.3390/tropicalmed9050095 (PMC11125766; doi:10.3390/tropicalmed9050095)
Supplement: Supplementary file 1 [file tropicalmed-09-00095-s001.zip › supplementary files/Data S1-DC.xlsx]

## Sheet: Figure 1
Figure 1D
	AN		PL
	5.76667		13.8375
	4.41667		11.44
	2.2		10.06
	9.4		10.48
	3.18		14.02
	3.14		12.44
	6.44		15.6
	7.76		13.22
	3.84		12.0571
	2.75		8.7
	3.32		10.64
	5.41667		14.6
	3.26		8.08
	2.18		8.92
	1.46		17.34
	3.04		10.2
	7.24		10.82
	2.74		15.2857
	1.54		7.28
	4.85		10.78
	3.66667		13.14
	0.466667		11.66
	3.2		9.98
	0.433333		11.8
	1.55		12.675
	0.35		8.425
	1.56		9.3
	0.78		12.64
	4.53333		11.76
	1.5		9.18
	1.9		15.04
	1.96		11.06
	0.64		11.78
	1.18		16
	1.34		11.32
	0.74		9.625
	0.25		12.5857
	1		10.8667
	0.74		7.12
	0.98		7.34
	0.6		16.54
	1.36		8.46667
mean	2.73024		11.5263
std deviation	2.20103		2.60459
SEM	0.339627		0.401897

## Sheet: Figure 2
Figure 2C
	cDC cells(%)					pDC cells(%)
	Con		E.m			Con		E.m
	23.7		45.7			20.7		10.2
	26.9		48			25.1		11.6
	28.3		53.5			32		12
	26.3		46.85			25.93		10.9
			50.75					11.8
mean	26.3		48.96			25.9325		11.3
std deviation	1.92527		3.15504			4.65069		0.74162
SEM	0.962635		1.41097			2.32534		0.331662
Figure 2D
	cDC cells(%)					pDC cells(%)
	Con		E.m			Con		E.m
	31.5		40.4			30		8.33
	29.7		44.7			28.3		12.5
	29.9		47.6			27.9		12.6
	42.4		41			20.6		19.9
	35.5		50.2			25.2		15.5
	31.2					30.6
mean	33.3667		44.78			27.1		13.766
std deviation	4.89476		4.20737			3.70405		4.27625
SEM	1.99828		1.8816			1.51217		1.9124
Figure 2E
	cDCs number(×104)					pDCs number(×104)
	Con		E.m			Con		E.m
	2.8424		15.33			2.4871		3.431
	2.8801		18.468			2.6719		4.446
	3.224		8.4656			3.658		1.9129
	2.99		16.8803			2.96178		3.92287
			13.3772					3.12345
mean	2.98413		14.5042			2.94469		3.36725
std deviation	0.171738		3.86569			0.514103		0.955387
SEM	0.0858689		1.72879			0.257052		0.427262
Figure 2F
	cDCs number(×104)					pDCs number(×104)
	Con		E.m			Con		E.m
	1.7372		5.248			1.6766		1.066
	1.2496		20.111			1.4626		5.083
	1.107		32.568			1.089		10.266
	2.413		6.288			1.7526		3.216
	2.5232		11.094			2.2244		3.9345
	1.683					1.287
mean	1.7855		15.0618			1.58203		4.7131
std deviation	0.582812		11.4127			0.398763		3.43221
SEM	0.237932		5.1039			0.162795		1.53493

## Sheet: Figure 3
Figure 3C
	CD40 MFI in cDCs					CD80 MFI in cDCs					CD86 MFI in cDCs
	Con		E.m			Con		E.m			Con		E.m
	117		82.4			297		269			414		367
	90.8		64			284		206			348		283
	113		76.5			298		228			370		370
	84.4		86.5			245		255			466		403
			68.8					236					445
mean	101.3		75.64			281		238.8			399.5		373.6
std deviation	16.1167		9.3093			24.8328		24.366			52.1376		59.6389
SEM	8.05833		4.16324			12.4164		10.8968			26.0688		26.6713
Figure 3D
	CD40 MFI in cDCs					CD80 MFI in cDCs					CD86 MFI in cDCs
	Con		E.m			Con		E.m			Con		E.m
	39.4		62.3			208		282			87.2		189
	45.5		45.4			264		306			169		213
	69.8		58.6			323		272			195		279
	56.8		59.7			290		299			201		239
	42.45		61			236		318			128.1		250
	63.3					306.5					198
mean	52.875		57.4			271.25		295.4			163.05		234
std deviation	12.2897		6.85018			43.7444		18.4608			46.2442		34.5398
SEM	5.01727		3.06349			17.8586		8.25591			18.8791		15.4467
Figure 3E
	CD40 MFI in pDCs					CD80 MFI in pDCs					CD86 MFI in pDCs
	Con		E.m			Con		E.m			Con		E.m
	28.6		19.7			313		397			257		305
	23.2		22.7			313		268			308		247
	31.2		28.6			314		358			260		274
	29.8		30			344		398			259		281
			22.8					380					283
mean	28.2		24.76			321		360.2			271		278
std deviation	3.49857		4.3558			15.3406		54.0389			24.6982		20.8567
SEM	1.74929		1.94797			7.67029		24.1669			12.3491		9.32738
Figure 3F
	CD40 MFI in pDCs					CD80 MFI in pDCs					CD86 MFI in pDCs
	Con		E.m			Con		E.m			Con		E.m
	30.9		29.1			135		175			101		197
	23.2		32.6			185		149			171		201
	27.9		25.2			243		150			94.1		244
	49.1		36.6			182		160			192		192
	27.05		33.6			160		151			136		195
	38.5					212.5					143.05
mean	32.775		31.42			186.25		157			139.525		205.8
std deviation	9.49757		4.38885			38.0654		10.9772			38.2538		21.6032
SEM	3.87736		1.96275			15.5401		4.90918			15.617		9.66126

## Sheet: Figure 4
Figure 5B
	Percentages of PD-1(%)
	cDCs				pDCs
	Con		E.m		Con		E.m
	0.85		1.34		1.85		2.65
	0.37		0.56		2.26		2.03
	0.57		0.47		3.15		2.74
	0.38		0.58		3.46		2.48
	0.66		1.03		2.73		2.4
	0.58				2.22
mean	0.568333		0.796		2.61167		2.46
std deviation	0.180379		0.373938		0.6133		0.275409
SEM	0.0736395		0.16723		0.250379		0.123167
Figure 5C
	Percentages of TIGI(%)
	cDCs				pDCs
	Con		E.m		Con		E.m
	1.63		0.8		0.4		3.7
	1.32		0.81		1.23		2.32
	1.19		0.43		2.65		1.94
	0.43		0.52		1.06		1.39
	1.94		0.85		1.24		0.87
	0.9				0.51
mean	1.235		0.682		1.18167		2.044
std deviation	0.533395		0.192536		0.804821		1.07649
SEM	0.217758		0.0861046		0.328567		0.481421
Figure 5D
	Percentages of LAG3(%)
	cDCs				pDCs
	Con		E.m		Con		E.m
	49		33.2		6.45		12.2
	40.8		38.8		9.04		10.6
	41.6		56.6		7.69		16.5
	40.4		40.7		11.2		7.92
	45.4		42.8		9.33		13.3
	50.8				6.37
mean	44.6667		42.42		8.34667		12.104
std deviation	4.46079		8.69322		1.87216		3.18325
SEM	1.82111		3.88772		0.764307		1.42359
Figure 5E
	Percentages of CD244(%)
	cDCs				pDCs
	Con		E.m		Con		E.m
	73.3		84		36.5		29.4
	71		66.3		25.9		20.9
	74.9		64.1		31.7		24.3
	67		66.2		29.1		42
	69.6		66.6		27.6		22.6
	75.6				25.3
mean	71.9		69.44		29.35		27.84
std deviation	3.30938		8.19957		4.19702		8.53071
SEM	1.35105		3.66696		1.71343		3.81505

## Sheet: Figure 5
Figure 4B
	Percentages of PD-L1(%)
	cDCs				pDCs
	Con		E.m		Con		E.m
	36.5		33.9		12.4		14.8
	37.5		50.5		15.8		25.6
	36.8		59.4		12.2		31
	29.5		52.3		12.8		15.5
	44.5		55.3		12.8		29.8
	38.4				9.95
mean	37.2		50.28		12.6583		23.34
std deviation	4.79082		9.75715		1.87201		7.74455
SEM	1.95585		4.36353		0.764244		3.46347
Figure 4C
	Percentages of CD155(%)
	cDCs				pDCs
	Con		E.m		Con		E.m
	0.85		4.39		2.14		8.72
	2.13		2.37		2.68		5.37
	0.85		6.96		1.57		8.36
	1.33		2.54		1.45		2.92
	1.71		3.42		1.35		2.91
	1.44				1.39
mean	1.385		3.936		1.76333		5.656
std deviation	0.497825		1.87204		0.534403		2.81992
SEM	0.203236		0.837201		0.218169		1.26111
Figure 4D
	Percentages of CD48(%)
	cDCs				pDCs
	Con		E.m		Con		E.m
	95		91.2		100		100
	94.1		95.4		99.8		100
	97.5		93.7		100		100
	92.9		95.7		100		100
	93.2		95.3		99.9		100
	94.9				100
mean	94.6		94.26		99.95		100
std deviation	1.65892		1.87963		0.083666		0
SEM	0.677249		0.840595		0.0341565		0
